# Supplementary material for: Apoptosis and Cell Cycle Dysregulation in Ampligo® 150 ZC-Induced Nephrotoxicity in Female Rabbits: Protective Effects of Thymus vulgaris Essential Oil and Vitamin C
Source: J Xenobiot. 2026 Apr 27;16(3):74. doi: 10.3390/jox16030074 (PMC13214766; doi:10.3390/jox16030074)
Supplement: Supplementary file 1 [file jox-16-00074-s001.zip]

Archive with 1 entries (1 files):
- jox-4228736-supplementary.pdf
